# Supplementary material for: Spodoptera frugiperda Salivary Glucose Oxidase Reduces the Release of Green Leaf Volatiles and Increases Terpene Emission from Maize
Source: Insects. 2024 Jul 8;15(7):511. doi: 10.3390/insects15070511 (PMC11277060; doi:10.3390/insects15070511)
Supplement: Supplementary file 1 [file insects-15-00511-s001.zip]

Archive with 1 entries (1 files):
- insects-3014014-supplementary.pdf
